# Supplementary material for: Benchmarking AI Chatbots for Maternal Lactation Support: A Cross-Platform Evaluation of Quality, Readability, and Clinical Accuracy
Source: Healthcare (Basel). 2025 Jul 20;13(14):1756. doi: 10.3390/healthcare13141756 (PMC12294459; doi:10.3390/healthcare13141756)
Supplement: Supplementary file 1 [file healthcare-13-01756-s001.zip]

Archive with 4 entries (4 files):
- Supplementary file S1.pdf
- Supplementary Table S1. Detailed EQIP_SMOG_GQS for all 20 questions.xlsx
- Supplementary Table S2. Factual accuracy per question vs guideline.xlsx
- Supplementary Table S3. SMOG Readability Scores for Original Chatbot Responsesy.xlsx
