# Supplementary material for: Benchmarking AI Chatbots for Maternal Lactation Support: A Cross-Platform Evaluation of Quality, Readability, and Clinical Accuracy
Source: Healthcare (Basel). 2025 Jul 20;13(14):1756. doi: 10.3390/healthcare13141756 (PMC12294459; doi:10.3390/healthcare13141756)
Supplement: Supplementary file 1 [file healthcare-13-01756-s001.zip › Supplementary Table S1. Detailed EQIP_SMOG_GQS for all 20 questions.xlsx]

## Sheet: Sheet1
Question No	ChatGPT-4 EQIP (%)	Gemini EQIP (%)	Copilot EQIP (%)	ChatGPT-4 SMOG	Gemini SMOG	Copilot SMOG	ChatGPT-4 GQS	Gemini GQS	Copilot GQS
Q1	88	85	81	9.6	10	10.6	5	4	3
Q2	86	84	80	9.8	10	10.6	5	4	3
Q3	84	83	79	9.9	10	10.6	5	4	3
Q4	83	82	78	9.7	10	10.6	5	4	3
Q5	85	84	80	9.8	10	10.6	5	4	3
Q6	87	85	81	9.9	10	10.6	5	4	3
Q7	86	83	79	9.7	10	10.6	5	4	3
Q8	88	84	80	9.8	10	10.6	5	4	3
Q9	84	82	78	9.7	10	10.6	5	4	3
Q10	85	83	79	9.8	10	10.6	5	4	3
Q11	86	84	80	9.9	10	10.6	5	4	3
Q12	83	82	78	9.6	10	10.6	5	4	3
Q13	87	85	81	9.7	10	10.6	5	4	3
Q14	86	84	80	9.8	10	10.6	5	4	3
Q15	84	82	78	9.9	10	10.6	5	4	3
Q16	85	83	79	9.7	10	10.6	5	4	3
Q17	86	84	80	9.8	10	10.6	5	4	3
Q18	84	83	79	9.9	10	10.6	5	4	3
Q19	85	83	79	9.8	10	10.6	5	4	3
Q20	87	85	81	9.7	10	10.6	5	4	3
Note: These 20 questions encompass physiological, behavioral, and external factors affecting lactation, offering broad thematic coverage.
