# Supplementary material for: Benchmarking AI Chatbots for Maternal Lactation Support: A Cross-Platform Evaluation of Quality, Readability, and Clinical Accuracy
Source: Healthcare (Basel). 2025 Jul 20;13(14):1756. doi: 10.3390/healthcare13141756 (PMC12294459; doi:10.3390/healthcare13141756)
Supplement: Supplementary file 1 [file healthcare-13-01756-s001.zip › Supplementary Table S2. Factual accuracy per question vs guideline.xlsx]

## Sheet: Sheet1
Question No	ChatGPT-4 Accuracy (0-2)	Gemini Accuracy (0-2)	Copilot Accuracy (0-2)
Q1	2	2	2
Q2	2	2	2
Q3	2	2	2
Q4	2	2	2
Q5	2	2	2
Q6	2	2	2
Q7	2	2	2
Q8	2	2	2
Q9	2	2	2
Q10	2	2	2
Q11	2	2	1
Q12	2	2	1
Q13	2	2	1
Q14	2	2	1
Q15	2	2	1
Q16	2	2	1
Q17	2	1	0
Q18	2	1	0
Q19	2	1	0
Q20	2	1	0
Note: The selected 20 questions represent a balanced mix of physiological, behavioral, and external lactation factors to ensure thematic representativeness.
