# Supplementary material for: Benchmarking AI Chatbots for Maternal Lactation Support: A Cross-Platform Evaluation of Quality, Readability, and Clinical Accuracy
Source: Healthcare (Basel). 2025 Jul 20;13(14):1756. doi: 10.3390/healthcare13141756 (PMC12294459; doi:10.3390/healthcare13141756)
Supplement: Supplementary file 1 [file healthcare-13-01756-s001.zip › Supplementary Table S3. SMOG Readability Scores for Original Chatbot Responsesy.xlsx]

## Sheet: Sheet1
Question No.	ChatGPT-4o Pro	Gemini 2.5 Pro	Copilot Pro
Q1	10.5	10.8	11.2
Q2	9.8	10.4	10.9
Q3	10.2	10.6	11
Q4	9.9	10.5	11.1
Q5	10.3	10.7	11.3
Q6	10	10.3	11
Q7	10.1	10.6	11.1
Q8	10.4	10.9	11.4
Q9	10.6	10.8	11.3
Q10	10.2	10.6	11.1
Q11	10.1	10.5	11
Q12	10.3	10.7	11.2
Q13	9.9	10.4	11.1
Q14	10.5	10.8	11.3
Q15	10	10.6	11
Q16	10.2	10.5	11.2
Q17	10.1	10.7	11.1
Q18	10.4	10.9	11.4
Q19	10.3	10.6	11.2
Q20	10.2	10.5	11.1
Mean ± SD	10.20 ± 0.22	10.62 ± 0.17	11.15 ± 0.14
